# Supplementary material for: Macronutrient Intake and Food Categories’ Contribution to Daily Energy Intake According to BMI in Primary School Children in Croatia
Source: Nutrients. 2024 Dec 21;16(24):4400. doi: 10.3390/nu16244400 (PMC11679920; doi:10.3390/nu16244400)
Supplement: Supplementary file 1 [file nutrients-16-04400-s001.zip]

Archive with 1 entries (1 files):
- nutrients-3361461-supplementary.pdf
